# Supplementary material for: Impact of Mediterranean Diet Adherence During Pregnancy on Preeclampsia, Gestational Diabetes Mellitus, and Excessive Gestational Weight Gain: A Systematic Review of Observational Studies and Randomized Controlled Trials
Source: Nutrients. 2025 May 20;17(10):1723. doi: 10.3390/nu17101723 (PMC12114062; doi:10.3390/nu17101723)
Supplement: Supplementary file 1 [file nutrients-17-01723-s001.zip]

Archive with 1 entries (1 files):
- nutrients-3619261-supplementary.pdf
